# Supplementary material for: Gut bacteria induce heterologous immune priming in Rhodnius prolixus encompassing both humoral and cellular immune responses
Source: PLoS Pathog. 2025 Dec 1;21(12):e1012947. doi: 10.1371/journal.ppat.1012947 (PMC12704851; doi:10.1371/journal.ppat.1012947)
Supplement: S1 Table — (XLSX) [file ppat.1012947.s005.xlsx]

## Sheet: Sheet1
S1 Table: Primer sequences used in this study
Organism	Gene	Accession	Purpose	Forward	Reverse
Bacteria	16S - 27F/1492R	n/a	PCR	AGAGTTTGATCCTGGCTCAG	AGAGTTTGATCCTGGCTCAG
R. rhodnii	gyrB	QRCM01000001	qPCR	GTCCTTGATCAGTTTGTGCT	AGTGGAATTCCGGTTACAC
E. coli	gyrB	NZ_AJGD00000000	qPCR	CTTCTGAGGTGAAATCGGCG	TTTACGGCGGGTCATTTCAC
R. prolixus	relish	RPRC017358	qPCR	TAAAGACGTATCCGTTGAAGA	TTCCTCTATACGCCTCTTTTT
R. prolixus	relish	RPRC017358	RNAi	TAATACGACTCACTATAGGGAGATGGAAGTTCATCATTATCAGG	TAATACGACTCACTATAGGGAGAACAGCGTTAACATTAAATCCA
R. prolixus	dorsal	RPRC003790	qPCR	TGGCCGATTTAGTTATTTGTA	TCCTAATCCTTCCCAAACTAC
R. prolixus	dorsal	RPRC003790	RNAi	TAATACGACTCACTATAGGGAGAGTCATGTGTGACGAAGGATAG	TAATACGACTCACTATAGGGAGATCTTCATAGAATCGCACTGAT
R. prolixus	defensin82	RPRC012182	qPCR	ATTTAGCCCGTATGAAGAGAG	AAGAATAGACAATGAGCAGCA
R. prolixus	defensin84	RPRC012184	qPCR	GAATGGAATTCTCAACATCAA	TAAAGCTTAGCAGATCACAGG
R. prolixus	lysozyme42	RPRC015442	qPCR	TTCGGAGATCTTCACATTTTA	CATTGGGTTTGTCTAGTTGAA
construct	EGFP	n/a	RNAi	TAATACGACTCACTATAGGGCGAATTCACTAGTGATTTTACTTG	TAATACGACTCACTATAGGGGCGGGAATTCGATTTGACC
Underlined regions indicate T7 promoter sequence for in vitro transcription
