# Supplementary material for: Gut bacteria induce heterologous immune priming in Rhodnius prolixus encompassing both humoral and cellular immune responses
Source: PLoS Pathog. 2025 Dec 1;21(12):e1012947. doi: 10.1371/journal.ppat.1012947 (PMC12704851; doi:10.1371/journal.ppat.1012947)
Supplement: S2 Table — (XLSX) [file ppat.1012947.s006.xlsx]

## Sheet: Sheet1
S2 Table: Statistical details for gene expression experiments
Gene = dorsal	Df	Df.res	F	value	Pr(>F)
treatment	2	26	29.802	1.8717e-07	***
bug	2	26	17.932	1.2763e-05	***
treatment:bug	4	26	60.4	8.7579e-13	***
Gene = relish
treatment	2	27	17.6574	1.2486e-05	***
bug	2	27	9.0321	0.0009924	***
treatment:bug	4	27	8.7543	0.00011486	***
Gene = prolixicin
treatment	2	27	49.85	8.6292e-10	***
bug	2	27	39.08	1.0675e-08	***
treatment:bug	4	27	47.585	7.5858e-12	***
Gene = defensin84
treatment	2	27	11.536	0.00023925	***
bug	2	27	10.728	0.00037261	***
treatment:bug	4	27	33.441	4.2396e-10	***
Gene = defensin82
treatment	2	25	11.755	0.00025202	***
bug	2	25	19.18	8.9437e-06	***
treatment:bug	4	25	10.829	3.1132e-05	***
Gene = lysozyme42
treatment	2	26	111.709	1.7163e-13	***
bug	2	26	38.496	1.6912e-08	***
treatment:bug	4	26	225.482	< 2.22 E-16	***
