# Supplementary material for: Gut bacteria induce heterologous immune priming in Rhodnius prolixus encompassing both humoral and cellular immune responses
Source: PLoS Pathog. 2025 Dec 1;21(12):e1012947. doi: 10.1371/journal.ppat.1012947 (PMC12704851; doi:10.1371/journal.ppat.1012947)
Supplement: S1 Data — (ZIP) [file ppat.1012947.s007.zip]

Archive with 34 entries (33 files):
- datafiles_scripts/
- datafiles_scripts/axnplusrrsurvival.csv
- __MACOSX/datafiles_scripts/._axnplusrrsurvival.csv
- datafiles_scripts/.DS_Store
- __MACOSX/datafiles_scripts/._.DS_Store
- datafiles_scripts/PO activity complete.csv
- __MACOSX/datafiles_scripts/._PO activity complete.csv
- datafiles_scripts/dorsal_relish_expression.csv
- datafiles_scripts/hemocyte_count_data.csv
- datafiles_scripts/kd_confirmation.txt
- __MACOSX/datafiles_scripts/._kd_confirmation.txt
- datafiles_scripts/knockdown diameter.csv
- __MACOSX/datafiles_scripts/._knockdown diameter.csv
- datafiles_scripts/heat-killed survival data.csv
- __MACOSX/datafiles_scripts/._heat-killed survival data.csv
- datafiles_scripts/titer_after_kd_nov7.txt
- __MACOSX/datafiles_scripts/._titer_after_kd_nov7.txt
- datafiles_scripts/amp_expression_fb.csv
- datafiles_scripts/Immune paper final scripts-rev2.R
- __MACOSX/datafiles_scripts/._Immune paper final scripts-rev2.R
- datafiles_scripts/survivaldata.csv
- datafiles_scripts/antibiotic cleared bugs.csv
- __MACOSX/datafiles_scripts/._antibiotic cleared bugs.csv
- datafiles_scripts/Immune paper final scripts-final.R
- datafiles_scripts/Ecoli_Axn_dose_response1_9d.csv
- __MACOSX/datafiles_scripts/._Ecoli_Axn_dose_response1_9d.csv
- datafiles_scripts/bacterial clearing.csv
- __MACOSX/datafiles_scripts/._bacterial clearing.csv
- datafiles_scripts/dsRNA survival.csv
- __MACOSX/datafiles_scripts/._dsRNA survival.csv
- datafiles_scripts/beads.csv
- __MACOSX/datafiles_scripts/._beads.csv
- datafiles_scripts/zone of inhibition.csv
- __MACOSX/datafiles_scripts/._zone of inhibition.csv
