# Supplementary material for: Gut bacteria induce heterologous immune priming in Rhodnius prolixus encompassing both humoral and cellular immune responses
Source: PLoS Pathog. 2025 Dec 1;21(12):e1012947. doi: 10.1371/journal.ppat.1012947 (PMC12704851; doi:10.1371/journal.ppat.1012947)
Supplement: S1 Data — (ZIP) [file ppat.1012947.s007.zip › datafiles_scripts/axnplusrrsurvival.csv]

treatment	injection	day	status
axn+rr	Ecoli	6	1
axn+rr	Ecoli	5	1
axn+rr	Ecoli	8	1
axn+rr	Ecoli	8	1
axn+rr	Ecoli	7	1
axn+rr	Ecoli	21	0
axn+rr	Ecoli	1	1
axn+rr	Ecoli	2	1
axn+rr	Ecoli	3	1
axn+rr	Ecoli	21	0
axn+rr	Ecoli	7	1
axn+rr	Ecoli	21	0
axn+rr	Ecoli	21	0
axn+rr	Ecoli	1	1
axn+rr	Ecoli	21	0
axn+rr	Ecoli	21	0
axn+rr	Ecoli	11	0
axn+rr	Ecoli	9	1
axn+rr	Ecoli	3	1
axn+rr	Ecoli	4	1
Axenic	Ecoli	1	1
Axenic	Ecoli	1	1
Axenic	Ecoli	1	1
Axenic	Ecoli	1	1
Axenic	Ecoli	1	1
Axenic	Ecoli	1	1
Axenic	Ecoli	1	1
Axenic	Ecoli	1	1
Axenic	Ecoli	1	1
Axenic	Ecoli	1	1
Axenic	Ecoli	1	1
Axenic	Ecoli	1	1
Axenic	Ecoli	1	1
Axenic	Ecoli	2	1
Axenic	Ecoli	3	1
Axenic	Ecoli	3	1
Axenic	Ecoli	3	1
Axenic	Ecoli	3	1
Axenic	Ecoli	3	1
Axenic	Ecoli	4	1
Axenic	Ecoli	5	1
Axenic	Ecoli	6	1
Axenic	Ecoli	21	0
Axenic	Ecoli	21	0
