# Supplementary material for: Gut bacteria induce heterologous immune priming in Rhodnius prolixus encompassing both humoral and cellular immune responses
Source: PLoS Pathog. 2025 Dec 1;21(12):e1012947. doi: 10.1371/journal.ppat.1012947 (PMC12704851; doi:10.1371/journal.ppat.1012947)
Supplement: S1 Data — (ZIP) [file ppat.1012947.s007.zip › datafiles_scripts/PO activity complete.csv]

sample	treatment	time	absorbance
gntRr	stab	1hr	0.316
gntRr	stab	1hr	0.365
gntRr	stab	1hr	0.346
gntRr	ecoli	1hr	1.611
gntRr	ecoli	1hr	1.723
gntRr	ecoli	1hr	1.739
gntRr	ecoli	1hr	1.612
axn	ecoli	1hr	1.393
axn	ecoli	1hr	1.602
axn	ecoli	1hr	1.369
axn	ecoli	1hr	1.342
axn	stab	1hr	0.321
axn	stab	1hr	0.283
axn	stab	1hr	0.349
axn	stab	1hr	0.26
gntRr	stab	24hr	2.463
gntRr	stab	24hr	2.88
gntRr	stab	24hr	2.165
axn	stab	24hr	2.073
axn	stab	24hr	1.679
axn	stab	24hr	2.062
axn	stab	24hr	1.947
gntRr	ecoli	24hr	3.553
gntRr	ecoli	24hr	3.497
gntRr	ecoli	24hr	3.521
gntRr	ecoli	24hr	3.441
axn	ecoli	24hr	3.025
axn	ecoli	24hr	3.13
axn	ecoli	24hr	2.335
axn	ecoli	24hr	2.276
axn	mluteus	1hr	1.55
axn	mluteus	1hr	1.496
axn	mluteus	1hr	1.356
axn	mluteus	1hr	1.588
axn	mluteus	1hr	1.739
axn	mluteus	24hr	3.025
axn	mluteus	24hr	3.13
axn	mluteus	24hr	2.276
axn	mluteus	24hr	2.455
axn	mluteus	24hr	2.688
gntRr	mluteus	1hr	1.844
gntRr	mluteus	1hr	1.651
gntRr	mluteus	1hr	1.75
gntRr	mluteus	1hr	1.412
gntRr	mluteus	1hr	1.369
gntRr	mluteus	24hr	3.553
gntRr	mluteus	24hr	3.621
gntRr	mluteus	24hr	3.221
gntRr	mluteus	24hr	3.441
gntRr	mluteus	24hr	3.477
gntEc	ecoli	1hr	1.293
gntEc	ecoli	1hr	1.206
gntEc	ecoli	1hr	1.669
gntEc	ecoli	1hr	1.342
gntEc	ecoli	1hr	1.229
gntEc	ecoli	24hr	2.226
gntEc	ecoli	24hr	2.355
gntEc	ecoli	24hr	3.025
gntEc	ecoli	24hr	3.13
gntEc	ecoli	24hr	2.495
gntEc	mluteus	1hr	1.332
gntEc	mluteus	1hr	1.284
gntEc	mluteus	1hr	1.602
gntEc	mluteus	1hr	1.369
gntEc	mluteus	1hr	1.664
gntEc	mluteus	24hr	2.367
gntEc	mluteus	24hr	2.489
gntEc	mluteus	24hr	3.112
gntEc	mluteus	24hr	2.898
gntEc	mluteus	24hr	2.561
