# Supplementary material for: Gut bacteria induce heterologous immune priming in Rhodnius prolixus encompassing both humoral and cellular immune responses
Source: PLoS Pathog. 2025 Dec 1;21(12):e1012947. doi: 10.1371/journal.ppat.1012947 (PMC12704851; doi:10.1371/journal.ppat.1012947)
Supplement: S1 Data — (ZIP) [file ppat.1012947.s007.zip › datafiles_scripts/dorsal_relish_expression.csv]

	bug	treatment	tissue	mean_conc	gene
1	axn	injec	fb	2100	dorsal
2	axn	injec	fb	2470	dorsal
3	axn	injec	fb	1545	dorsal
4	axn	injec	fb	3645	dorsal
5	axn	control	fb	228	dorsal
6	axn	control	fb	156	dorsal
7	axn	control	fb	168	dorsal
8	axn	control	fb	125	dorsal
9	gntrr	injec	fb	16450	dorsal
10	gntrr	injec	fb	10735	dorsal
11	gntrr	injec	fb	18275	dorsal
12	gntrr	injec	fb	21100	dorsal
13	gntrr	control	fb	167	dorsal
14	gntrr	control	fb	140	dorsal
15	gntrr	control	fb	413	dorsal
16	axn	injec	fb	1505	relish
17	axn	injec	fb	1290	relish
18	axn	injec	fb	1290	relish
19	axn	injec	fb	1589	relish
20	axn	control	fb	223	relish
21	axn	control	fb	223	relish
22	axn	control	fb	223	relish
23	axn	control	fb	3180	relish
24	gntrr	injec	fb	29875	relish
25	gntrr	injec	fb	34500	relish
26	gntrr	injec	fb	72250	relish
27	gntrr	injec	fb	75050	relish
28	gntrr	control	fb	4525	relish
29	gntrr	control	fb	1960	relish
30	gntrr	control	fb	1960	relish
31	gntrr	control	fb	1960	relish
32	axn	injml	fb	36400	relish
33	axn	injml	fb	41400	relish
34	axn	injml	fb	75500	relish
35	axn	injml	fb	45200	relish
36	gntrr	injml	fb	925000	relish
37	gntrr	injml	fb	389000	relish
38	gntrr	injml	fb	747000	relish
39	gntrr	injml	fb	376000	relish
40	axn	injml	fb	50400	dorsal
41	axn	injml	fb	68800	dorsal
42	axn	injml	fb	85500	dorsal
43	axn	injml	fb	488000	dorsal
44	gntrr	injml	fb	2950000	dorsal
45	gntrr	injml	fb	4670000	dorsal
46	gntrr	injml	fb	10700000	dorsal
47	gntrr	injml	fb	8130000	dorsal
48	gntec	injec	fb	211500	dorsal
49	gntec	injec	fb	109275	dorsal
50	gntec	injec	fb	153250	dorsal
51	gntec	injec	fb	166250	dorsal
52	gntec	injml	fb	138250	dorsal
53	gntec	injml	fb	125500	dorsal
54	gntec	injml	fb	139750	dorsal
55	gntec	injml	fb	169525	dorsal
56	gntec	control	fb	1873.333333	dorsal
57	gntec	control	fb	1662.5	dorsal
58	gntec	control	fb	1282.5	dorsal
59	gntec	control	fb	16775	dorsal
60	gntec	injec	fb	1295000	relish
61	gntec	injec	fb	616000	relish
62	gntec	injec	fb	8475000	relish
63	gntec	injec	fb	806500	relish
64	gntec	injml	fb	864500	relish
65	gntec	injml	fb	835750	relish
66	gntec	injml	fb	657250	relish
67	gntec	injml	fb	780333.3333	relish
68	gntec	control	fb	1290	relish
69	gntec	control	fb	8695	relish
70	gntec	control	fb	52847.5	relish
71	gntec	control	fb	15895	relish
