# Supplementary material for: Gut bacteria induce heterologous immune priming in Rhodnius prolixus encompassing both humoral and cellular immune responses
Source: PLoS Pathog. 2025 Dec 1;21(12):e1012947. doi: 10.1371/journal.ppat.1012947 (PMC12704851; doi:10.1371/journal.ppat.1012947)
Supplement: S1 Data — (ZIP) [file ppat.1012947.s007.zip › datafiles_scripts/hemocyte_count_data.csv]

	bug	time	hemocyte	name
1	gntrr	4h	5000000	4h
2	gntrr	4h	3000000	4h
3	gntrr	4h	6000000	4h
4	gntrr	4h	4000000	4h
5	gntrr	4h	4500000	4h
6	axn	4h	2100000	4h
7	axn	4h	2300000	4h
8	axn	4h	2400000	4h
9	axn	4h	1600000	4h
10	axn	4h	3400000	4h
11	gntrr	0h	280000	0h
12	gntrr	0h	270000	0h
13	gntrr	0h	500000	0h
14	gntrr	0h	570000	0h
15	gntrr	0h	740000	0h
16	gntrr	0h	200000	0h
17	axn	0h	100000	0h
18	axn	0h	140000	0h
19	axn	0h	130000	0h
20	axn	0h	190000	0h
21	axn	0h	50000	0h
22	axn	0h	140000	0h
23	gntec	0h	160000	0h
24	gntec	0h	90000	0h
25	gntec	0h	280000	0h
26	gntec	0h	230000	0h
27	gntec	4h	4000000	4h
28	gntec	4h	2000000	4h
29	gntec	4h	2500000	4h
30	gntec	4h	3000000	4h
31	gntec	4h	2500000	4h
