# Supplementary material for: Gut bacteria induce heterologous immune priming in Rhodnius prolixus encompassing both humoral and cellular immune responses
Source: PLoS Pathog. 2025 Dec 1;21(12):e1012947. doi: 10.1371/journal.ppat.1012947 (PMC12704851; doi:10.1371/journal.ppat.1012947)
Supplement: S1 Data — (ZIP) [file ppat.1012947.s007.zip › datafiles_scripts/kd_confirmation.txt]

treatment	tissue	gene	mean_conc
EGFP	fb	dorsal	154000
EGFP	fb	dorsal	245000
EGFP	fb	dorsal	163000
EGFP	fb	dorsal	132000
EGFP	gut	dorsal	467000
EGFP	gut	dorsal	492000
EGFP	gut	dorsal	287000
EGFP	gut	dorsal	228000
dsDorsal	fb	dorsal	362
dsDorsal	fb	dorsal	180
dsDorsal	fb	dorsal	296
dsDorsal	fb	dorsal	245
dsDorsal	gut	dorsal	868
dsDorsal	gut	dorsal	485
dsDorsal	gut	dorsal	235
dsDorsal	gut	dorsal	598
EGFP	fb	relish	3690000
EGFP	fb	relish	3960000
EGFP	fb	relish	5910000
EGFP	fb	relish	9230000
EGFP	gut	relish	3350000
EGFP	gut	relish	2900000
EGFP	gut	relish	525000
EGFP	gut	relish	334000
dsRelish	fb	relish	467
dsRelish	fb	relish	180
dsRelish	fb	relish	9040
dsRelish	fb	relish	113
dsRelish	gut	relish	1450
dsRelish	gut	relish	2750
dsRelish	gut	relish	850
dsRelish	gut	relish	2300
