# Supplementary material for: Gut bacteria induce heterologous immune priming in Rhodnius prolixus encompassing both humoral and cellular immune responses
Source: PLoS Pathog. 2025 Dec 1;21(12):e1012947. doi: 10.1371/journal.ppat.1012947 (PMC12704851; doi:10.1371/journal.ppat.1012947)
Supplement: S1 Data — (ZIP) [file ppat.1012947.s007.zip › datafiles_scripts/knockdown diameter.csv]

sample	diameter	mm
egfp	74	7.4
egfp	80	8
egfp	83	8.3
egfp	68	6.8
egfp	84	8.4
egfp	74	7.4
egfp	81	8.1
egfp	82	8.2
egfp	85	8.5
dorsal	53	5.3
dorsal	35	3.5
dorsal	64	6.4
dorsal	53	5.3
dorsal	30	3
dorsal	48	4.8
dorsal	40	4
dorsal	45	4.5
dorsal	48	4.8
relish	72	7.2
relish	70	7
relish	73	7.3
relish	70	7
relish	69	6.9
relish	60	6
relish	61	6.1
relish	56	5.6
relish	50	5
relish	60	6
relish	50	5
