# Supplementary material for: Gut bacteria induce heterologous immune priming in Rhodnius prolixus encompassing both humoral and cellular immune responses
Source: PLoS Pathog. 2025 Dec 1;21(12):e1012947. doi: 10.1371/journal.ppat.1012947 (PMC12704851; doi:10.1371/journal.ppat.1012947)
Supplement: S1 Data — (ZIP) [file ppat.1012947.s007.zip › datafiles_scripts/heat-killed survival data.csv]

treatment	day	status
axn	6	1
axn	5	1
axn	4	1
axn	7	1
axn	1	1
axn	4	1
axn	5	1
axn	8	1
axn	7	1
axn	8	1
axn	5	1
axn	7	1
axn	9	1
axn	1	1
axn	7	1
heat-killed	1	1
heat-killed	8	1
heat-killed	6	1
heat-killed	9	1
heat-killed	5	1
heat-killed	4	1
heat-killed	6	1
heat-killed	6	1
heat-killed	7	1
heat-killed	3	1
heat-killed	5	1
heat-killed	7	1
heat-killed	7	1
heat-killed	7	1
heat-killed	9	1
heat-killed	5	1
heat-killed	2	1
heat-killed	7	1
heat-killed	5	1
heat-killed	5	1
heat-killed	21	0
heat-killed	1	1
heat-killed	6	1
heat-killed	5	1
heat-killed	9	1
gnt_rr	2	1
gnt_rr	2	1
gnt_rr	21	0
gnt_rr	21	0
gnt_rr	21	0
gnt_rr	21	0
gnt_rr	21	0
gnt_rr	21	0
gnt_rr	21	0
gnt_rr	21	0
gnt_rr	21	0
gnt_rr	21	0
gnt_rr	21	0
gnt_rr	21	0
gnt_rr	21	0
gnt_rr	21	0
gnt_rr	21	0
gnt_rr	3	1
gnt_rr	21	0
gnt_rr	21	0
gnt_rr	21	0
gnt_rr	21	0
gnt_rr	21	0
gnt_rr	1	1
gnt_rr	21	0
