# Supplementary material for: Gut bacteria induce heterologous immune priming in Rhodnius prolixus encompassing both humoral and cellular immune responses
Source: PLoS Pathog. 2025 Dec 1;21(12):e1012947. doi: 10.1371/journal.ppat.1012947 (PMC12704851; doi:10.1371/journal.ppat.1012947)
Supplement: S1 Data — (ZIP) [file ppat.1012947.s007.zip › datafiles_scripts/titer_after_kd_nov7.txt]

gene	titer	bacteria
diptericin	667294	Rrhodnii
diptericin	1338048	Rrhodnii
diptericin	1690824	Rrhodnii
diptericin	706284	Rrhodnii
EGFP	5204721	Rrhodnii
EGFP	3317020	Rrhodnii
EGFP	3143023	Rrhodnii
EGFP	4837667	Rrhodnii
dorsal	2892989	Rrhodnii
dorsal	1276236	Rrhodnii
dorsal	1706550	Rrhodnii
dorsal	1346263	Rrhodnii
relish	1631629	Rrhodnii
relish	3270325	Rrhodnii
relish	4325439	Rrhodnii
relish	6882445	Rrhodnii
relish	3991722	Rrhodnii
dorsal	16004362	Ecoli
dorsal	9159018	Ecoli
dorsal	22848187	Ecoli
dorsal	11811979	Ecoli
relish	21312513	Ecoli
relish	30244012	Ecoli
relish	20148057	Ecoli
relish	15780037	Ecoli
EGFP	5061073	Ecoli
EGFP	4472750	Ecoli
EGFP	4915743	Ecoli
EGFP	5185631	Ecoli
diptericin	4641285	Ecoli
diptericin	16656466	Ecoli
diptericin	13126975	Ecoli
diptericin	10393933	Ecoli
diptericin	15195715	Ecoli
lectin618	46300	Ecoli
lectin618	858000	Ecoli
lectin618	378000	Ecoli
lectin618	69300	Ecoli
defensin82	1120	Ecoli
defensin82	1510	Ecoli
defensin82	100	Ecoli
defensin82	2310	Ecoli
lectin618	623000	Rrhodnii
lectin618	2600000	Rrhodnii
lectin618	1080000	Rrhodnii
lectin618	1300000	Rrhodnii
lectin618	202000	Rrhodnii
lectin618	997000	Rrhodnii
defensin82	698000	Rrhodnii
defensin82	737000	Rrhodnii
defensin82	740000	Rrhodnii
defensin82	462000	Rrhodnii
defensin82	403000	Rrhodnii
defensin84	2470	Ecoli
defensin84	1580	Ecoli
defensin84	327	Ecoli
defensin84	72000	Ecoli
lectin478	436	Ecoli
lectin478	0	Ecoli
lectin478	101000	Ecoli
lectin478	232000	Ecoli
defensin84	533000	Rrhodnii
defensin84	2000000	Rrhodnii
defensin84	4110000	Rrhodnii
defensin84	2920000	Rrhodnii
lectin478	3740000	Rrhodnii
lectin478	1770000	Rrhodnii
lectin478	3050000	Rrhodnii
lectin478	2950000	Rrhodnii
lectin486	526000	Rrhodnii
lectin486	570000	Rrhodnii
lectin486	581000	Rrhodnii
lectin486	596000	Rrhodnii
lectin486	438	Ecoli
lectin486	54	Ecoli
lectin486	9	Ecoli
lectin486	7220	Ecoli
lectin486	19	Ecoli
