# Supplementary material for: Gut bacteria induce heterologous immune priming in Rhodnius prolixus encompassing both humoral and cellular immune responses
Source: PLoS Pathog. 2025 Dec 1;21(12):e1012947. doi: 10.1371/journal.ppat.1012947 (PMC12704851; doi:10.1371/journal.ppat.1012947)
Supplement: S1 Data — (ZIP) [file ppat.1012947.s007.zip › datafiles_scripts/amp_expression_fb.csv]

	bug	treatment	tissue	mean_conc	gene
1	axn	injec	fb	9	prolixicin
2	axn	injec	fb	32	prolixicin
3	axn	injec	fb	21	prolixicin
4	axn	injec	fb	162	prolixicin
5	axn	control	fb	1	prolixicin
6	axn	control	fb	2	prolixicin
7	axn	control	fb	5	prolixicin
8	axn	control	fb	4	prolixicin
9	gntrr	injec	fb	119333	prolixicin
10	gntrr	injec	fb	1125667	prolixicin
11	gntrr	injec	fb	111267	prolixicin
12	gntrr	injec	fb	475000	prolixicin
13	gntrr	control	fb	1	prolixicin
14	gntrr	control	fb	1	prolixicin
15	gntrr	control	fb	1	prolixicin
16	gntrr	control	fb	1	prolixicin
17	axn	injec	fb	635500	defensin82
18	axn	injec	fb	556000	defensin82
19	axn	injec	fb	158750	defensin82
20	axn	injec	fb	123250	defensin82
21	axn	control	fb	880	defensin82
22	axn	control	fb	661	defensin82
23	axn	control	fb	301	defensin82
24	axn	control	fb	231	defensin82
25	gntrr	injec	fb	5790000	defensin82
26	gntrr	injec	fb	5055000	defensin82
27	gntrr	injec	fb	5237500	defensin82
28	gntrr	control	fb	3560	defensin82
29	gntrr	control	fb	1021	defensin82
30	gntrr	control	fb	5140	defensin82
31	axn	injec	fb	73	defensin84
32	axn	injec	fb	73	defensin84
33	axn	injec	fb	83	defensin84
34	axn	injec	fb	83	defensin84
35	axn	control	fb	401	defensin84
36	axn	control	fb	802	defensin84
37	axn	control	fb	602	defensin84
38	axn	control	fb	802	defensin84
39	gntrr	injec	fb	73	defensin84
40	gntrr	injec	fb	0	defensin84
41	gntrr	injec	fb	73	defensin84
42	gntrr	injec	fb	0	defensin84
43	gntrr	control	fb	7785	defensin84
44	gntrr	control	fb	223	defensin84
45	gntrr	control	fb	1177	defensin84
46	gntrr	control	fb	2021	defensin84
47	axn	injec	fb	107000	lysozyme42
48	axn	injec	fb	107000	lysozyme42
49	axn	injec	fb	907000	lysozyme42
50	axn	injec	fb	938750	lysozyme42
51	axn	control	fb	31300	lysozyme42
52	axn	control	fb	31300	lysozyme42
53	axn	control	fb	16175	lysozyme42
54	axn	control	fb	27775	lysozyme42
55	gntrr	injec	fb	529500	lysozyme42
56	gntrr	injec	fb	1070000	lysozyme42
57	gntrr	injec	fb	814750	lysozyme42
58	gntrr	control	fb	313000	lysozyme42
59	gntrr	control	fb	161750	lysozyme42
60	gntrr	control	fb	313000	lysozyme42
61	gntrr	control	fb	277750	lysozyme42
62	axn	injml	fb	6580	prolixicin
63	axn	injml	fb	2310	prolixicin
64	axn	injml	fb	2100	prolixicin
65	axn	injml	fb	4410	prolixicin
66	gntrr	injml	fb	537000	prolixicin
67	gntrr	injml	fb	18400	prolixicin
68	gntrr	injml	fb	454000	prolixicin
69	gntrr	injml	fb	33200	prolixicin
70	axn	injml	fb	2430000	lysozyme42
71	axn	injml	fb	2430000	lysozyme42
72	axn	injml	fb	2420000	lysozyme42
73	axn	injml	fb	3100000	lysozyme42
74	gntrr	injml	fb	2970000	lysozyme42
75	gntrr	injml	fb	3260000	lysozyme42
76	gntrr	injml	fb	3090000	lysozyme42
77	gntrr	injml	fb	2480000	lysozyme42
78	axn	injml	fb	24100	defensin82
79	axn	injml	fb	15100	defensin82
80	axn	injml	fb	13200	defensin82
81	axn	injml	fb	17100	defensin82
82	gntrr	injml	fb	894000	defensin82
83	gntrr	injml	fb	314000	defensin82
84	gntrr	injml	fb	929000	defensin82
85	gntrr	injml	fb	712000	defensin82
86	axn	injml	fb	400	defensin84
87	axn	injml	fb	800	defensin84
88	axn	injml	fb	600	defensin84
89	axn	injml	fb	800	defensin84
90	gntrr	injml	fb	2e+05	defensin84
91	gntrr	injml	fb	6e+05	defensin84
92	gntrr	injml	fb	6e+05	defensin84
93	gntrr	injml	fb	2e+05	defensin84
94	gntec	injec	fb	15975000	defensin82
95	gntec	injec	fb	10017500	defensin82
96	gntec	injec	fb	72425000	defensin82
97	gntec	injec	fb	17400000	defensin82
98	gntec	injml	fb	2.94e+08	defensin82
99	gntec	injml	fb	75400000	defensin82
100	gntec	injml	fb	1.02e+09	defensin82
101	gntec	injml	fb	166750000	defensin82
102	gntec	control	fb	132000	defensin82
103	gntec	control	fb	328000	defensin82
104	gntec	control	fb	201666.6667	defensin82
105	gntec	control	fb	497333.3333	defensin82
106	gntec	injec	fb	4620	defensin84
107	gntec	injec	fb	4572.5	defensin84
108	gntec	injec	fb	5120	defensin84
109	gntec	injec	fb	3470	defensin84
110	gntec	injml	fb	5120	defensin84
111	gntec	injml	fb	4247.5	defensin84
112	gntec	injml	fb	49425	defensin84
113	gntec	injml	fb	5120	defensin84
114	gntec	control	fb	1	defensin84
115	gntec	control	fb	1	defensin84
116	gntec	control	fb	1	defensin84
117	gntec	control	fb	1	defensin84
118	gntec	injec	fb	95575000	prolixicin
119	gntec	injec	fb	7e+07	prolixicin
120	gntec	injec	fb	157250000	prolixicin
121	gntec	injec	fb	67325000	prolixicin
122	gntec	injml	fb	1.59e+08	prolixicin
123	gntec	injml	fb	139250000	prolixicin
124	gntec	injml	fb	212250000	prolixicin
125	gntec	injml	fb	218500000	prolixicin
126	gntec	control	fb	1117	prolixicin
127	gntec	control	fb	1171	prolixicin
128	gntec	control	fb	1363	prolixicin
129	gntec	control	fb	905.6666667	prolixicin
130	gntec	injec	fb	1.55e+08	lysozyme42
131	gntec	injec	fb	173500000	lysozyme42
132	gntec	injec	fb	142425000	lysozyme42
133	gntec	injec	fb	138375000	lysozyme42
134	gntec	injml	fb	2950000	lysozyme42
135	gntec	injml	fb	2771250	lysozyme42
136	gntec	injml	fb	871062.5	lysozyme42
137	gntec	injml	fb	2771250	lysozyme42
138	gntec	control	fb	1937500	lysozyme42
139	gntec	control	fb	1399750	lysozyme42
140	gntec	control	fb	1562500	lysozyme42
141	gntec	control	fb	1216250	lysozyme42
