# Supplementary material for: Gut bacteria induce heterologous immune priming in Rhodnius prolixus encompassing both humoral and cellular immune responses
Source: PLoS Pathog. 2025 Dec 1;21(12):e1012947. doi: 10.1371/journal.ppat.1012947 (PMC12704851; doi:10.1371/journal.ppat.1012947)
Supplement: S1 Data — (ZIP) [file ppat.1012947.s007.zip › datafiles_scripts/Immune paper final scripts-rev2.R]

if(!require(tidyverse)){install.packages("tidyverse")}
if(!require(survminer)){install.packages('survminer')}
if(!require(finalfit)){install.packages('finalfit')}
if(!require(finalfit)){install.packages('viridis')}
if(!require(finalfit)){install.packages('survival')}
if(!require(finalfit)){install.packages('emmeans')}
if(!require(finalfit)){install.packages('Rcpp')}
if(!require(finalfit)){install.packages('glue')}
if(!require(finalfit)){install.packages('tidyselect')}
if(!require(finalfit)){install.packages('rlang')}
if(!require(finalfit)){install.packages('conflicted')}
if(!require(finalfit)){install.packages('forcats')}
if(!require(finalfit)){install.packages('ragg')}
if(!require(finalfit)){install.packages('ARTool')}
if(!require(finalfit)){install.packages('rcompanion')}

library(Rcpp)
library(tidyverse)
library(survminer)
library(survival)
library(finalfit)
library(emmeans)
library(forcats)
library(conflicted)
library(glue)
library(tidyselect)
library(rlang)
library(multcomp)
library(multcompView)
library(ragg)
library(ARTool)
library(rcompanion)


#Figure 1A

imm.challenge <- read.csv("survivaldata.csv")
imm.challenge %>%
  mutate(Bug = fct_relevel(Bug,  "Rrhodnii",  "Ecoli", "Axenic")) %>%
  mutate(Injection= fct_relevel(Injection, "Mluteus", "Ecoli", "Saline"))

summary_survival<-imm.challenge %>%
  group_by(Bug, Injection) %>%
  summarise(
    total_observations = n(),
    survived_to_day_21 = sum(Day == 21 & Status == 0),
    survival_proportion = survived_to_day_21 / total_observations,
    .groups = "drop")

immfit <- survfit(Surv(Day, Status) ~ Bug + Injection, data = imm.challenge)
immcox <- coxph(Surv(Day, Status) ~ Bug * Injection, data = imm.challenge)
marginal.cox <- emmeans(immcox, ~ Bug * Injection)

marginal.cox <- as.list(marginal.cox, model.info.slot = FALSE)
marginal.cox <- as.emm_list(marginal.cox)
immplot <- ggsurvplot(immfit, data = imm.challenge, color = "Bug", xlim=c(0,20))
summary(immcox)
summary(marginal.cox)

immuneplot <- immplot$plot + facet_grid(Injection ~ .) + 
  facet_grid(. ~ fct_relevel(Injection,"Ecoli", "Mluteus", "Saline")) +
  theme_bw() + 
  scale_color_manual(values = c("#FF6663", "#950952", "#73C1C6")) + 
  scale_fill_manual(values = c("#FF6663", "#950952", "#73C1C6")) +  
  labs(x = "Days post-injection", y = "Survival") +
  theme(
    legend.position = "bottom",
    axis.text.x = element_text(size=14), 
    axis.text.y = element_text(size=12), 
    axis.title.x = element_text(size=20), 
    axis.title.y = element_text(size=20), 
    strip.text.y = element_text(size = 16, color = "black"), 
    strip.text.x = element_text(size = 16, color = "black"),
    strip.background = element_rect(fill = "white", color = "white"))
immuneplot

#log rank test 

Ecimm_Rr_Ec<-imm.challenge %>% 
  dplyr::filter(Injection == "Ecoli", Bug != "Axenic") 
survdiff(Surv(Day, Status) ~ Bug, Ecimm_Rr_Ec)
Ecimm_Rr_Ec_stats<-pairwise_survdiff(Surv(Day, Status) ~ Bug, Ecimm_Rr_Ec, p.adjust.method = "none")
Ecimm_Rr_Ec_stats

Ecimm_Rr_Ax<-imm.challenge %>% 
  dplyr::filter(Injection == "Ecoli", Bug != "Ecoli") 
survdiff(Surv(Day, Status) ~ Bug, Ecimm_Rr_Ax)
Ecimm_Rr_Ax_stats<-pairwise_survdiff(Surv(Day, Status) ~ Bug, Ecimm_Rr_Ax, p.adjust.method = "none")
Ecimm_Rr_Ax_stats

Ecimm_Ec_Ax<-imm.challenge %>% 
  dplyr::filter(Injection == "Ecoli", Bug != "Rrhodnii") 
survdiff(Surv(Day, Status) ~ Bug, Ecimm_Ec_Ax)
Ecimm_Ec_Ax_stats<-pairwise_survdiff(Surv(Day, Status) ~ Bug, Ecimm_Ec_Ax, p.adjust.method = "none")
Ecimm_Ec_Ax_stats

Mlimm_Rr_Ec<-imm.challenge %>% 
  dplyr::filter(Injection == "Mluteus", Bug != "Axenic") 
survdiff(Surv(Day, Status) ~ Bug, Mlimm_Rr_Ec)
Mlimm_Rr_Ec_stats<-pairwise_survdiff(Surv(Day, Status) ~ Bug, Mlimm_Rr_Ec, p.adjust.method = "none")
Mlimm_Rr_Ec_stats

Mlimm_Rr_Ax<-imm.challenge %>% 
  dplyr::filter(Injection == "Mluteus", Bug != "Ecoli") 
survdiff(Surv(Day, Status) ~ Bug, Mlimm_Rr_Ax)
Mlimm_Rr_Ax_stats<-pairwise_survdiff(Surv(Day, Status) ~ Bug, Mlimm_Rr_Ax, p.adjust.method = "none")
Mlimm_Rr_Ax_stats

Mlimm_Ec_Ax<-imm.challenge %>% 
  dplyr::filter(Injection == "Mluteus", Bug != "Rrhodnii") 
survdiff(Surv(Day, Status) ~ Bug, Mlimm_Ec_Ax)
Mlimm_Ec_Ax_stats<-pairwise_survdiff(Surv(Day, Status) ~ Bug, Mlimm_Ec_Ax, p.adjust.method = "none")
Mlimm_Ec_Ax_stats


Salimm_Rr_Ec<-imm.challenge %>% 
  dplyr::filter(Injection == "Saline", Bug != "Axenic") 
survdiff(Surv(Day, Status) ~ Bug, Salimm_Rr_Ec)
Salimm_Rr_Ec_stats<-pairwise_survdiff(Surv(Day, Status) ~ Bug, Salimm_Rr_Ec, p.adjust.method = "none")
Salimm_Rr_Ec_stats

Salimm_Rr_Ax<-imm.challenge %>% 
  dplyr::filter(Injection == "Saline", Bug != "Ecoli") 
survdiff(Surv(Day, Status) ~ Bug, Salimm_Rr_Ax)
Salimm_Rr_Ax_stats<-pairwise_survdiff(Surv(Day, Status) ~ Bug, Salimm_Rr_Ax, p.adjust.method = "none")
Salimm_Rr_Ax_stats

Salimm_Ec_Ax<-imm.challenge %>% 
  dplyr::filter(Injection == "Saline", Bug != "Rrhodnii") 
survdiff(Surv(Day, Status) ~ Bug, Salimm_Ec_Ax)
Salimm_Ec_Ax_stats<-pairwise_survdiff(Surv(Day, Status) ~ Bug, Salimm_Ec_Ax, p.adjust.method = "none")
Salimm_Ec_Ax_stats

# Figure 1B 
clear <- read.csv("bacterial clearing.csv")

clear$CFU = log10(clear$CFU)
clear <- clear %>%
  mutate(sample = recode(sample, "axenic" = "RproAxn", "gntRr"= "RproRr", "gntEc"= "RproEc")) 
clear

clear1dpi <- subset(clear, dpi == '1')
clear5dpi <- subset(clear, dpi == '5')

wilcox_test(clear1dpi, CFU ~ sample,
            p.adjust.method = 'BH', paired = FALSE)
wilcox_test(clear5dpi, CFU ~ sample,
            p.adjust.method = 'BH', paired = FALSE)


#figure 1b
clearplot <- ggplot(clear, aes(x=sample, y= CFU, fill = sample)) +
  geom_boxplot(alpha = 0.75) +
  geom_dotplot(binaxis = 'y', stackdir = 'center', dotsize = .5, position = position_dodge(),
               stackratio = 1) +
  facet_grid(. ~ dpi) +
  labs(x = "", y = "Log10 CFU") +
  theme_bw() +
  scale_fill_manual(values = c('#FF6663','#73C1C6','#950952')) +
  scale_color_manual(values = c('#000000')) + 
  theme(
    axis.text.x = element_text(size=14), 
    axis.text.y = element_text(size=12), 
    axis.title.x = element_text(size=20), 
    legend.position = "none",
    axis.title.y = element_text(size=20), strip.text.y = element_text(size = 16, color = "black"), 
    strip.text.x = element_text(size = 16, color = "black"),
    strip.background = element_rect(fill = "white", color = "white"))
clearplot

#figure 1c
zone <- read.csv("zone of inhibition.csv")
zone2 <-read.csv("knockdown diameter.csv")

zone.aov <- aov(mm ~ bug*treatment, zone)
tukey.zone <- TukeyHSD(zone.aov)
summary(zone.aov)

zoneplot <- ggplot(zone, aes(x=treatment, y = mm, fill = bug)) +
  geom_boxplot(aes(fill=bug), outliers = FALSE) +
  geom_point(aes(group = bug, fill = bug, color = bug), position = position_jitterdodge(jitter.width = .05))+  
  theme_bw() + 
  ylim(0,10) + 
  scale_color_manual(values = c('#FF6663','#73C1C6','#950952')) +
  scale_fill_manual(values = c('#FF6663','#73C1C6','#950952')) +
  labs(x = "Injection" , y= "Zone of Inhibition (⌀ mm)") +
  theme(axis.text.x = element_text(size=14), 
        axis.text.y = element_text(size=12), 
        axis.title.x = element_text(size=20), 
        axis.title.y = element_text(size=20), 
        strip.text.y = element_text(size = 16, color = "black"), 
        strip.text.x = element_text(size = 16, color = "black"),
        legend.position = "none")
zoneplot

figure1 <- ggarrange(immuneplot, clearplot, zoneplot,
                     labels = c('A','B','C'),
                     ncol = 3, nrow = 1, 
                     widths = c(2, 1, 1))
figure1

pdf(file = "figure1.pdf", width = 7.5, height = 2)
dev.off()

#figure 2a 
hkdata <- read.csv("heat-killed survival data.csv")
hkdata
hkfit <- survfit(Surv(day, status) ~ treatment, data = hkdata)
hkcox <- coxph(Surv(day, status) ~ treatment, data = hkdata)
marginal.cox <- emmeans(hkcox, ~ treatment)
pairwise_survdiff(Surv(day, status) ~ treatment, hkdata, p.adjust.method = "none")
hk_plot_ci <- ggsurvplot(hkfit, data = hkdata, color = 'treatment', xlim= c(0,21))
hk_plot_ci <- hk_plot_ci$plot +
  scale_color_manual(values = c("#FF6663","#73C1C6","#353B3C")) +
  scale_fill_manual(values = c("#FF6663","#73C1C6","#353B3C")) +
  labs(x = "", y = "Percent survival") +
  theme_bw() +
  theme(
    axis.text.x = element_text(size=14), axis.text.y = element_text(size=12), axis.title.x = element_text(size=20), 
    axis.title.y = element_text(size=20), strip.text.y = element_text(size = 16, color = "black"), 
    strip.text.x = element_text(size = 16, color = "black"),
    legend.position = c(.95, .55),
    legend.justification = c("right", "top"),
    legend.box.just = "right",
    legend.margin = margin(6, 6, 6, 6))
hk_plot_ci


RproRr <- hkdata %>%
  dplyr::filter(treatment == "gnt_rr")

RproAxn <- hkdata %>%
  dplyr::filter(treatment == "axn") %>%
  rename(bug = treatment)


#figure 2B
anti2 <- read.csv("antibiotic cleared bugs.csv")
anti2<-anti2 %>%
  bind_rows(anti2, RproAxn)

anti2_fit <- survfit(Surv(day, status) ~ bug, data = anti2)
anti2_cox <- coxph(Surv(day, status) ~ bug, data = anti2)
anti2_plot <- ggsurvplot(anti2_fit, data = anti2, color = 'bug', xlim = c(0,21))
pairwise_survdiff(Surv(day, status) ~ bug, anti2, p.adjust.method = "none")

anti2plot2 <- anti2_plot$plot +
  theme_bw() +
  scale_color_manual(values = c("#FF6663","#218380","#7C3E98")) +
  scale_fill_manual(values = c("#FF6663","#218380","#7C3E98")) +
  labs(x = "", y = "") +
  theme(axis.text.x = element_text(size=14), axis.text.y = element_text(size=12), axis.title.x = element_text(size=20), 
        axis.title.y = element_text(size=20), strip.text.y = element_text(size = 16, color = "black"), 
        strip.text.x = element_text(size = 16, color = "black"),
        legend.position = c(.25, .2),
        legend.justification = c("right", "top"),
        legend.box.just = "right",
        legend.margin = margin(6, 6, 6, 6)) 
anti2plot2

#figure 2C
axnrr <- read.csv("axnplusrrsurvival.csv")
axnrr<-axnrr %>%
  bind_rows(axnrr, RproRr) %>% 
  mutate(injection = NULL)

ax_fit <- survfit(Surv(day, status) ~ treatment, data = axnrr)
ax_cox <- coxph(Surv(day, status) ~ treatment, data = axnrr)
ax_marginal.cox <- emmeans(ax_cox, ~ treatment)
pairwise_survdiff(Surv(day, status) ~ treatment, axnrr, p.adjust.method = "none")
summary(ax_cox)
ax_plot <- ggsurvplot(ax_fit, data = axnrr, color = 'treatment', xlim = c(0,21))
ax_plot1 <- ax_plot$plot +
  labs(x = "Days post-injection", y = "") +
  theme_bw() +
  theme(
    legend.position = c(.95, .95),
    legend.justification = c("right", "top"),
    legend.box.just = "right",
    legend.margin = margin(6, 6, 6, 6)
  ) +
  scale_color_manual(values = c("#FF6663","#F1C40F","#73C1C6")) +
  scale_fill_manual(values = c("#FF6663","#F1C40F","#73C1C6")) +
  theme(axis.text.x = element_text(size=14), axis.text.y = element_text(size=12), axis.title.x = element_text(size=20), 
        axis.title.y = element_text(size=20), strip.text.y = element_text(size = 16, color = "black"), 
        strip.text.x = element_text(size = 16, color = "black"))
ax_plot1  

fig2<-ggarrange(hk_plot_ci,  ax_plot1, anti2plot2,
                labels = c('A','B','C'),
                ncol = 3, nrow = 1)
fig2

ggsave(
  filename = "figure2.1.pdf", device = "pdf",  width = 13.2, height = 3, units = "cm", dpi = 600, scaling = 0.5
)


#figure3

#3a

dorrel<-read.csv("dorsal_relish_expression.csv", header = TRUE, sep = ",")

dor<-dorrel%>%
  dplyr::filter(gene == "dorsal")

dor<-as.data.frame(dor)
dor$bug<-as.factor(dor$bug)
dor$treatment<-as.factor(dor$treatment)
dor.art <- art(mean_conc ~ treatment + bug + treatment:bug, data=dor)
dor.art.anova<-anova(dor.art)
dor.art.anova
dor.marg<-art.con(dor.art, 'treatment:bug', adjust = "BH")
dor.marg
dor.sum = as.data.frame(dor.marg)
cldList(p.value ~ contrast, data=dor.sum)


dor.plot <- dor %>%
  ggplot(aes(y = mean_conc, x = treatment, fill = bug)) + 
  geom_boxplot(aes(alpha = 0.7), outliers = FALSE) + 
  geom_point(aes(fill = bug, color = bug), position = position_jitterdodge(jitter.width = .05), size = .8) + 
  scale_y_continuous(trans='log10') +
  scale_color_manual(values = c('#FF6663','#73C1C6','#950952')) +
  scale_fill_manual(values = c('#FF6663','#73C1C6','#950952')) +
  labs(y= "Expression (copy #/100ng RNA)", x = "Treatment") + 
  theme_bw() + 
  theme(
    legend.position = "none", 
    axis.text.x = element_text(size=6), 
    axis.text.y = element_text(size=6), 
    axis.title.x = element_text(size=6), 
    axis.title.y = element_text(size=6)
  )
dor.plot

#3b
rel<-dorrel%>%
  dplyr::filter(gene == "relish")

rel<-as.data.frame(rel)
rel$bug<-as.factor(rel$bug)
rel$treatment<-as.factor(rel$treatment)
rel.art <- art(mean_conc ~ treatment + bug + treatment:bug, data=rel)
rel.art.anova<-anova(rel.art)
rel.art.anova
rel.marg<-art.con(rel.art, 'treatment:bug', adjust = "BH")
rel.marg
rel.sum = as.data.frame(rel.marg)
cldList(p.value ~ contrast, data=rel.sum)


rel.plot <- rel %>%
  ggplot(aes(y = mean_conc, x = treatment, fill = bug)) + 
  geom_boxplot(aes(alpha = 0.7), outliers = FALSE) + 
  geom_point(aes(fill = bug, color = bug), position = position_jitterdodge(jitter.width = .05), size = .8) + 
  scale_y_continuous(trans='log10') +
  scale_color_manual(values = c('#FF6663','#73C1C6','#950952')) +
  scale_fill_manual(values = c('#FF6663','#73C1C6','#950952')) +
  labs(y= "Expression (copy #/100ng RNA)", x = "Treatment") + 
  theme_bw() + 
  theme(
    legend.position = "none", 
    axis.text.x = element_text(size=6), 
    axis.text.y = element_text(size=6), 
    axis.title.x = element_text(size=6), 
    axis.title.y = element_text(size=6)
  )
rel.plot

#3c
dssurv <- read.csv("dsRNA survival.csv") 
dssurv

dsfit <- survfit(Surv(day, status) ~ bug, data = dssurv)
dscox <- coxph(Surv(day, status) ~ bug, data = dssurv)
dssurv.cox <- emmeans(dscox, ~ bug)
pairwise_survdiff(Surv(day, status) ~ bug, dssurv, p.adjust.method = "none")

summary(dssurv.cox)
dsplot <- ggsurvplot(dsfit, data = dssurv, color = 'bug', xlim= c(0,20)) 
dsplot <- dsplot$plot +
  theme_bw() +
  scale_color_manual(values = c('#7699D4',"#FE5D9F","#00BD9D")) +
  scale_fill_manual(values = c('#7699D4',"#FE5D9F","#00BD9D")) +
  labs(x = "Days post-injection", y= "Precent survival") +
  theme(axis.text.x = element_text(size=6), 
        axis.text.y = element_text(size=6), 
        axis.title.x = element_text(size=6), 
        axis.title.y = element_text(size=6),
        legend.position = "none")
dsplot

#fig3d
kdzone <- read.csv("knockdown diameter.csv")
kdzone.aov <- aov(mm ~ sample, kdzone)
kdtukey.zone <- TukeyHSD(kdzone.aov)
summary(kdzone.aov)
kdtukey.zone

kdzone <- kdzone %>%
  mutate(sample = fct_relevel(sample,  "dorsal", "relish", "egfp"))

kdplot <- kdzone%>% 
  ggplot(aes(x=sample, y= mm, fill=sample)) +
  geom_boxplot(aes(fill=sample, alpha=0.7)) +
  geom_point(aes(group = sample, fill = sample, color = sample), position = position_jitterdodge(jitter.width = .5), size = 1.5)+  
  theme_bw() + 
  ylim(0,10) + 
  scale_color_manual(values = c('#7699D4',"#FE5D9F", "#00BD9D")) +
  scale_fill_manual(values = c('#7699D4',"#FE5D9F","#00BD9D")) +
  labs(y= "Zone of Inhibition (⌀ mm)", x = "dsRNA treatment") + 
  theme(legend.position = "none",
        axis.text.x = element_text(size=6), 
        axis.text.y = element_text(size=6), 
        axis.title.x = element_text(size=6), 
        axis.title.y = element_text(size=6))
kdplot

fig3<-ggarrange(dor.plot, rel.plot, dsplot, kdplot, 
                labels = c('A', 'B', 'C', 'D'),
                font.label = list(size = 6),
                ncol = 4, nrow = 1)
fig3
ggsave(fig4, filename = "figure3.pdf", device = pdf, height = 1.5, width = 7.5)


zone <- zone %>%
  mutate(bug = fct_relevel(bug, "axn", "gntrr", "gntec"))

#figure 4 - AMP expression

amps <- read.csv("amp_expression_fb.csv")

prolix<-amps%>%
  dplyr::filter(gene == "prolixicin") 
prolix<-as.data.frame(prolix)
prolix$bug<-as.factor(prolix$bug)
prolix$treatment<-as.factor(prolix$treatment)
prolix.art <- art(mean_conc ~ treatment + bug + treatment:bug, data=prolix)
prolix.art.anova<-anova(prolix.art)
prolix.art.anova
prolix.marg<-art.con(prolix.art, 'treatment:bug', adjust = "BH")
prolix.marg
prolix.sum = as.data.frame(prolix.marg)
cldList(p.value ~ contrast, data=prolix.sum)

def84<-amps%>%
  dplyr::filter(gene == "defensin84") 
def84<-as.data.frame(def84)
def84$bug<-as.factor(def84$bug)
def84$treatment<-as.factor(def84$treatment)
def84.art <- art(mean_conc ~ treatment + bug + treatment:bug, data=def84)
def84.art.anova<-anova(def84.art)
def84.art.anova
def84.marg<-art.con(def84.art, 'treatment:bug', adjust = "BH")
def84.marg
def84.sum = as.data.frame(def84.marg)
cldList(p.value ~ contrast, data=def84.sum)

def82<-amps%>%
  dplyr::filter(gene == "defensin82") 
def82<-as.data.frame(def82)
def82$bug<-as.factor(def82$bug)
def82$treatment<-as.factor(def82$treatment)
def82.art <- art(mean_conc ~ treatment + bug + treatment:bug, data=def82)
def82.art.anova<-anova(def82.art)
def82.marg<-art.con(def82.art, 'treatment:bug', adjust = "BH")
def82.marg
def82.sum = as.data.frame(def82.marg)
cldList(p.value ~ contrast, data=def82.sum)

lys42<-amps%>%
  dplyr::filter(gene == "lysozyme42") 
lys42<-as.data.frame(lys42)
lys42$bug<-as.factor(lys42$bug)
lys42$treatment<-as.factor(lys42$treatment)
lys42.art <- art(mean_conc ~ treatment + bug + treatment:bug, data=lys42)
lys42.art.anova<-anova(lys42.art)
lys42.art.anova
lys42.marg<-art.con(lys42.art, 'treatment:bug', adjust = "BH")
lys42.marg
lys42.sum = as.data.frame(lys42.marg)
cldList(p.value ~ contrast, data=lys42.sum)


amps.plot <- amps %>%
  ggplot(aes(y = mean_conc, x = treatment, fill = bug)) + 
  geom_boxplot(aes(alpha = 0.7), outliers = FALSE) + 
  geom_point(aes(fill = bug, color = bug), position = position_jitterdodge(jitter.width = .05), size = .8) + 
  scale_y_continuous(trans='log10') +
  scale_color_manual(values = c('#FF6663','#73C1C6','#950952')) +
  scale_fill_manual(values = c('#FF6663','#73C1C6','#950952')) +
  facet_grid(. ~ gene, scales = 'free_y') + 
  theme_bw() + 
  theme(
    legend.position = "none", 
    axis.text.x = element_text(size=6), 
    axis.text.y = element_text(size=6), 
    axis.title.x = element_text(size=6), 
    axis.title.y = element_text(size=6), 
    strip.background = element_blank(),
    strip.text.x = element_text(size = 6, color = "black"))

amps.plot
ggsave(amps.plot, filename = "figure4.pdf", device = pdf, height = 2, width = 4)


#Figure 5

heomcyte <- read.csv("hemocyte_count_data.csv", header = TRUE)

hemocyte<-as.data.frame(hemocyte)
hemocyte$bug<-as.factor(hemocyte$bug)
hemocyte$time<-as.factor(hemocyte$time)
hemocyte.art <- art(hemocyte ~ time + bug + time:bug, data=hemocyte)
hemocyte.art.anova<-anova(hemocyte.art)
hemocyte.art.anova
hemocyte.marg<-art.con(hemocyte.art, 'time:bug', adjust = "BH")
hemocyte.marg
hemocyte.sum = as.data.frame(hemocyte.marg)
cldList(p.value ~ contrast, data=hemocyte.sum)

#5a
hemocyte.plot.0<-hemocyte%>%
  dplyr::filter(time == '0h') %>%
  ggplot(aes(x=bug, y = hemocyte, fill = bug))+
  geom_boxplot(aes(alpha = 0.7), outliers = FALSE) +
  geom_point(aes(fill = bug, color = bug), position = position_jitterdodge(jitter.width = .25), size = 1) + 
  theme_bw() + 
  scale_color_manual(values = c('#FF6663','#73C1C6','#950952')) +
  scale_fill_manual(values = c('#FF6663','#73C1C6','#950952')) +
  theme(
    legend.position = "none", 
    axis.text.x = element_text(size=8), 
    axis.text.y = element_text(size=8), 
    axis.title.x = element_text(size=8), 
    axis.title.y = element_text(size=8), 
    strip.text.x = element_text(size = 8), 
    strip.background = element_blank()
  )
hemocyte.plot.0
#5b
hemocyte.plot.4<-hemocyte%>%
  dplyr::filter(time == '4h') %>%
  ggplot(aes(x=bug, y = hemocyte, fill = bug))+
  geom_boxplot(aes(alpha = 0.7), outliers = FALSE) +
  geom_point(aes(fill = bug, color = bug), position = position_jitterdodge(jitter.width = .25), size = 1) + 
  theme_bw() + 
  scale_color_manual(values = c('#FF6663','#73C1C6','#950952')) +
  scale_fill_manual(values = c('#FF6663','#73C1C6','#950952')) +
  theme(
    legend.position = "none", 
    axis.text.x = element_text(size=8), 
    axis.text.y = element_text(size=8), 
    axis.title.x = element_text(size=8), 
    axis.title.y = element_text(size=8), 
    strip.text.x = element_text(size = 8), 
    strip.background = element_blank()
  )
hemocyte.plot.4

hemocyte.plot
#Figure 5D
beads <- read.csv("beads.csv")
beads

beadfit <- survfit(Surv(day, status) ~ bug, data = beads)
beadcox <- coxph(Surv(day, status) ~ bug, data = beads)
summary(beadcox)

beadplot <- ggsurvplot(beadfit, data = beads, color = "bug", xlim=c(0,20), conf.int = FALSE)
beadsplot <- beadplot$plot +
  theme_bw() + 
  scale_color_manual(values = c("#99582a", "#08415C")) + 
  scale_fill_manual(values = c("#99582a", "#08415C")) +  
  labs(x = "Days post-injection", y = "Nymph survival") +
  theme(axis.text.x = element_text(size=8), 
        axis.text.y = element_text(size=8), 
        axis.title.x = element_text(size=8), 
        axis.title.y = element_text(size=8),
        legend.position = "none")  

beadsplot

fig5<-ggarrange(hemocyte.plot.0, hemocyte.plot.4, beadsplot, 
                labels = c('A','B','D'),
                font.label = list(size = 6),
                ncol = 3, nrow = 1)


fig5
ggsave(fig5, filename = "figure5.pdf", device = pdf, height = 2, width = 4)

#figure 6 - PPO DOPA conversion assay

dopa <- read.csv("PO activity complete.csv", header = TRUE)

dopa.aov <- aov(absorbance ~ sample + treatment + time + sample*time + time*treatment + time*sample*treatment, data = dopa)
tukey.dopa <- TukeyHSD(dopa.aov)
summary(dopa.aov)
tukey.dopa

stab <- dopa %>%
  dplyr::filter(treatment =="stab")
inj <- dopa %>%
  dplyr::filter(treatment !="stab" )
inj.ec <- dopa %>%
  dplyr::filter(treatment =="ecoli")
inj.ml <- dopa %>%
  dplyr::filter(treatment =="mluteus")

stab.aov <- aov(absorbance ~ sample + time + sample*time, data = stab)
summary(stab.aov)
stab.tukey<-TukeyHSD(stab.aov)
stab.tukey  

inj.aov <- aov(absorbance ~ sample + treatment + time + sample*time + time*treatment + time*sample*treatment, data = inj)
summary(inj.aov)
inj.tukey <- TukeyHSD(inj.aov) 

tk.inj.model<- emmeans(inj.aov, pairwise ~ sample*treatment*time, adjust = "tukey")
tk.inj.model.cld<-cld(tk.inj.model$emmeans, alpha = 0.5, Letters = letters)
tk.inj.model.cld

inj.ec.aov <- aov(absorbance ~ sample + time + sample*time, data = inj.ec)
inj.ec.tukey <- TukeyHSD(inj.ec.aov)
inj.ec.tukey

#fig6
#6a
fig6a <- inj %>%
  ggplot(aes(x=sample, y = absorbance, fill = sample))+
  geom_boxplot(aes(alpha = treatment), outliers = FALSE) +
  geom_point(aes(fill = sample, color = sample, shape = treatment), position = position_jitterdodge(jitter.width = .25), size = 1) + 
  theme_bw() + 
  scale_color_manual(values = c('#FF6663','#73C1C6','#950952')) +
  scale_fill_manual(values = c('#FF6663','#73C1C6','#950952')) +
  ylim(0,4.5) +
  theme(
    legend.position = "none", 
    axis.text.x = element_text(size=8), 
    axis.text.y = element_text(size=8), 
    axis.title.x = element_text(size=8), 
    axis.title.y = element_text(size=8), 
    strip.text.x = element_text(size = 8), 
    strip.background = element_blank()
  ) + 
  facet_grid(. ~ time)
fig6a

#6b
fig6b<-stab %>%
  ggplot(aes(y = absorbance, x = sample)) + 
  geom_boxplot(aes(fill = sample, alpha = 0.7)) + 
  geom_point(aes(fill = sample, color = sample), position = position_jitterdodge(jitter.width = .25), size = 1) + 
  theme_bw()+
  scale_color_manual(values = c('#FF6663','#950952')) +
  scale_fill_manual(values = c('#FF6663','#950952')) +
  facet_grid(. ~ time) +
  ylim(0,4.5) +
  theme(
    legend.position = "none", 
    axis.text.x = element_text(size=8), 
    axis.text.y = element_text(size=8), 
    axis.title.x = element_text(size=8), 
    axis.title.y = element_text(size=8), 
    strip.text.x = element_text(size = 8), 
    strip.background = element_blank()) 
fig6b


fig6<-ggarrange(fig6a, fig6b,
                 labels = c('A','B'),
                 font.label = list(size = 6),
                 ncol = 2, 
                 nrow = 1, 
                 widths = c(1, .4))
fig6

ggsave("figure6.pdf", fig6, device = "pdf", width = 3.5, height = 1.5)

#Figure s1 - lower dosage survival

immDR <- read.csv("Ecoli_Axn_dose_response_19d.csv")
immDR %>%
  dplyr::filter(Challenge != "M.luteus") %>%
  mutate(Symbiont = recode(Symbiont, "Rr" = "RproRr", "Axenic" = "RproAxn")) %>%
  mutate(Symbiont = fct_relevel(Symbiont,  "RproRr", "RproAxn")) %>%
  mutate(Challenge = fct_relevel(Challenge, "Control", "E. coli"))

summary_survival_DR<-immDR %>%
  group_by(Symbiont, Dose_cfu) %>%
  summarise(
    total_observations = n(),
    survived_to_day_28 = sum(Death_day == 28 & Status == 0),
    survival_proportion = survived_to_day_28 / total_observations,
    .groups = "drop")

immfitDR <- survfit(Surv(Death_day, Status) ~ Symbiont + Dose_cfu, data = immDR)
immcoxDR <- coxph(Surv(Death_day, Status) ~ Symbiont * Dose_cfu, data = immDR)
marginal.cox.DR <- emmeans(immcoxDR, ~ Symbiont * Dose_cfu)

marginal.cox.DR <- as.list(marginal.cox.DR, model.info.slot = FALSE)
marginal.cox.DR <- as.emm_list(marginal.cox.DR)
immplotDR <- ggsurvplot(immfitDR, data = immDR, color = "Symbiont", xlim=c(0,20))
summary(immcoxDR)
summary(marginal.cox.DR)


immuneplotDR <- immplotDR$plot + facet_grid(Symbiont ~.) + 
  facet_grid(. ~ fct_relevel(Dose_cfu,"E. coli", "M. luteus", "Control")) +
  theme_bw() + 
  scale_color_manual(values = c("#FF6663", "#950952", "#73C1C6")) + 
  scale_fill_manual(values = c("#FF6663", "#950952", "#73C1C6")) +  
  labs(x = "Days post-injection", y = "Survival") +
  theme(
    legend.position = "bottom",
    axis.text.x = element_text(size=12), 
    axis.text.y = element_text(size=10), 
    axis.title.x = element_text(size=10), 
    axis.title.y = element_text(size=12), 
    strip.text.y = element_text(size = 12, color = "black"), 
    strip.text.x = element_text(size = 12, color = "black"),
    strip.background = element_rect(fill = "white", color = "white"))
immuneplotDR

ggsave("figure s1.pdf", immuneplotDR, device = "pdf", width = 5.5, height = 2.5)

#figure S2 - RNAi KD confirmation

kdconfirm<- read.delim("kd_confirmation.txt", sep = "\t", header = TRUE)

relkdconf <- kdconfirm %>%
  dplyr::filter(gene == "relish")
dorkdconf<-kdconfirm %>%
  dplyr::filter(gene == "dorsal")

dorkdconf<-as.data.frame(dorkdconf)
dorkdconf$tissue<-as.factor(dorkdconf$tissue)
dorkdconf$treatment<-as.factor(dorkdconf$treatment)
dorkdconf.art <- art(mean_conc ~ treatment + tissue + treatment:tissue, data=dorkdconf)
dorkdconf.art.anova<-anova(dorkdconf.art)
dorkdconf.art.anova
dorkdconf.marg<-art.con(dorkdconf.art, 'treatment:tissue', adjust = "BH")
dorkdconf.marg

relkdconf<-as.data.frame(relkdconf)
relkdconf$tissue<-as.factor(relkdconf$tissue)
relkdconf$treatment<-as.factor(relkdconf$treatment)
relkdconf.art <- art(mean_conc ~ treatment + tissue + treatment:tissue, data=relkdconf)
relkdconf.art.anova<-anova(relkdconf.art)
relkdconf.art.anova
relkdconf.marg<-art.con(relkdconf.art, 'treatment:tissue', adjust = "BH")
relkdconf.marg

kdconf_plot<-kdconfirm %>%
  ggplot(aes(y = mean_conc, x = treatment, color = treatment, fill = treatment)) + 
  geom_boxplot(aes(alpha = 0.7), outliers = FALSE) + 
  geom_point(aes(color = treatment, fill = treatment),position = position_jitterdodge(jitter.width = .25), size = 1) + 
  facet_grid(gene ~ tissue) + 
  scale_color_manual(values = c('#7699D4',"#FE5D9F", "#00BD9D")) +
  scale_fill_manual(values = c('#7699D4',"#FE5D9F", "#00BD9D")) +
  theme_bw() + 
  scale_y_continuous(trans='log10') +
  theme(plot.title = element_text(hjust = 0.5, size = 18, face = "italic"), 
        axis.text.x = element_text(size=6, vjust = 0, hjust = 0.5, face = "italic"), 
        axis.text.y = element_text(size=6), 
        axis.title.x = element_blank(), 
        axis.title.y = element_text(size=6),
        #strip.background = element_rect(fill = "white", line = 0),
        strip.text.x = element_text(size = 6, color = "black", face = "italic"), 
        strip.text.y = element_text(size = 6, color = "black", face = "italic"),
        strip.background = element_blank(),
        legend.position = ""
  )
kdconf_plot

ggsave("figureS3.pdf", kdconf_plot, device = "pdf", width = 4, height = 2)
