# Supplementary material for: Gut bacteria induce heterologous immune priming in Rhodnius prolixus encompassing both humoral and cellular immune responses
Source: PLoS Pathog. 2025 Dec 1;21(12):e1012947. doi: 10.1371/journal.ppat.1012947 (PMC12704851; doi:10.1371/journal.ppat.1012947)
Supplement: S1 Data — (ZIP) [file ppat.1012947.s007.zip › datafiles_scripts/survivaldata.csv]

	Bug	Injection	Day	Status
1	Rrhodnii	Saline	1	1
2	Rrhodnii	Saline	21	0
3	Rrhodnii	Saline	21	0
4	Rrhodnii	Saline	21	0
5	Rrhodnii	Saline	21	0
6	Rrhodnii	Saline	21	0
7	Rrhodnii	Saline	21	0
8	Rrhodnii	Saline	21	0
9	Rrhodnii	Saline	21	0
10	Rrhodnii	Saline	21	0
11	Rrhodnii	Saline	21	0
12	Rrhodnii	Saline	21	0
13	Rrhodnii	Saline	21	0
14	Rrhodnii	Saline	21	0
15	Rrhodnii	Saline	21	0
16	Rrhodnii	Saline	21	0
17	Rrhodnii	Saline	21	0
18	Rrhodnii	Saline	21	0
19	Rrhodnii	Saline	21	0
20	Rrhodnii	Saline	21	0
21	Rrhodnii	Saline	21	0
22	Rrhodnii	Saline	21	0
23	Rrhodnii	Saline	21	0
24	Rrhodnii	Saline	21	0
25	Axenic	Saline	5	1
26	Axenic	Saline	7	1
27	Axenic	Saline	8	1
28	Axenic	Saline	21	0
29	Axenic	Saline	21	0
30	Axenic	Saline	21	0
31	Axenic	Saline	21	0
32	Axenic	Saline	21	0
33	Axenic	Saline	21	0
34	Axenic	Saline	21	0
35	Axenic	Saline	21	0
36	Axenic	Saline	21	0
37	Axenic	Saline	21	0
38	Axenic	Saline	21	0
39	Axenic	Saline	21	0
40	Axenic	Saline	21	0
41	Axenic	Saline	21	0
42	Axenic	Saline	21	0
43	Axenic	Saline	21	0
44	Axenic	Saline	21	0
45	Axenic	Saline	21	0
46	Axenic	Saline	21	0
47	Axenic	Saline	21	0
48	Axenic	Saline	21	0
49	Rrhodnii	Ecoli	1	1
50	Rrhodnii	Ecoli	3	1
51	Rrhodnii	Ecoli	3	1
52	Rrhodnii	Ecoli	3	1
53	Rrhodnii	Ecoli	4	1
54	Rrhodnii	Ecoli	21	0
55	Rrhodnii	Ecoli	21	0
56	Rrhodnii	Ecoli	21	0
57	Rrhodnii	Ecoli	21	0
58	Rrhodnii	Ecoli	21	0
59	Rrhodnii	Ecoli	21	0
60	Rrhodnii	Ecoli	21	0
61	Rrhodnii	Ecoli	21	0
62	Rrhodnii	Ecoli	21	0
63	Rrhodnii	Ecoli	21	0
64	Rrhodnii	Ecoli	21	0
65	Rrhodnii	Ecoli	21	0
66	Rrhodnii	Ecoli	21	0
67	Rrhodnii	Ecoli	21	0
68	Rrhodnii	Ecoli	21	0
69	Rrhodnii	Ecoli	21	0
70	Rrhodnii	Ecoli	21	0
71	Rrhodnii	Ecoli	21	0
72	Rrhodnii	Ecoli	21	0
73	Axenic	Ecoli	1	1
74	Axenic	Ecoli	1	1
75	Axenic	Ecoli	1	1
76	Axenic	Ecoli	1	1
77	Axenic	Ecoli	1	1
78	Axenic	Ecoli	1	1
79	Axenic	Ecoli	1	1
80	Axenic	Ecoli	1	1
81	Axenic	Ecoli	1	1
82	Axenic	Ecoli	1	1
83	Axenic	Ecoli	1	1
84	Axenic	Ecoli	1	1
85	Axenic	Ecoli	1	1
86	Axenic	Ecoli	2	1
87	Axenic	Ecoli	3	1
88	Axenic	Ecoli	3	1
89	Axenic	Ecoli	3	1
90	Axenic	Ecoli	3	1
91	Axenic	Ecoli	3	1
92	Axenic	Ecoli	4	1
93	Axenic	Ecoli	5	1
94	Axenic	Ecoli	6	1
95	Axenic	Ecoli	21	0
96	Axenic	Ecoli	21	0
97	Rrhodnii	Mluteus	2	1
98	Rrhodnii	Mluteus	3	1
99	Rrhodnii	Mluteus	4	1
100	Rrhodnii	Mluteus	4	1
101	Rrhodnii	Mluteus	4	1
102	Rrhodnii	Mluteus	8	1
103	Rrhodnii	Mluteus	13	1
104	Rrhodnii	Mluteus	13	1
105	Rrhodnii	Mluteus	21	0
106	Rrhodnii	Mluteus	21	0
107	Rrhodnii	Mluteus	21	0
108	Rrhodnii	Mluteus	21	0
109	Rrhodnii	Mluteus	21	0
110	Rrhodnii	Mluteus	21	0
111	Rrhodnii	Mluteus	21	0
112	Rrhodnii	Mluteus	21	0
113	Rrhodnii	Mluteus	21	0
114	Rrhodnii	Mluteus	21	0
115	Rrhodnii	Mluteus	21	0
116	Rrhodnii	Mluteus	21	0
117	Rrhodnii	Mluteus	21	0
118	Rrhodnii	Mluteus	21	0
119	Rrhodnii	Mluteus	21	0
120	Rrhodnii	Mluteus	21	0
121	Rrhodnii	Mluteus	21	0
122	Axenic	Mluteus	1	1
123	Axenic	Mluteus	2	1
124	Axenic	Mluteus	3	1
125	Axenic	Mluteus	3	1
126	Axenic	Mluteus	4	1
127	Axenic	Mluteus	4	1
128	Axenic	Mluteus	4	1
129	Axenic	Mluteus	5	1
130	Axenic	Mluteus	5	1
131	Axenic	Mluteus	6	1
132	Axenic	Mluteus	6	1
133	Axenic	Mluteus	6	1
134	Axenic	Mluteus	7	1
135	Axenic	Mluteus	7	1
136	Axenic	Mluteus	7	1
137	Axenic	Mluteus	8	1
138	Axenic	Mluteus	8	1
139	Axenic	Mluteus	8	1
140	Axenic	Mluteus	9	1
141	Axenic	Mluteus	10	1
142	Axenic	Mluteus	21	0
143	Axenic	Mluteus	21	0
144	Axenic	Mluteus	21	0
145	Axenic	Mluteus	21	0
146	Ecoli	Saline	9	1
147	Ecoli	Saline	9	1
148	Ecoli	Saline	21	0
149	Ecoli	Saline	21	0
150	Ecoli	Saline	21	0
151	Ecoli	Saline	21	0
152	Ecoli	Saline	21	0
153	Ecoli	Saline	21	0
154	Ecoli	Saline	21	0
155	Ecoli	Saline	21	0
156	Ecoli	Saline	21	0
157	Ecoli	Saline	21	0
158	Ecoli	Saline	21	0
159	Ecoli	Saline	21	0
160	Ecoli	Saline	21	0
161	Ecoli	Saline	21	0
162	Ecoli	Saline	21	0
163	Ecoli	Saline	21	0
164	Ecoli	Saline	21	0
165	Ecoli	Saline	21	0
166	Ecoli	Saline	21	0
167	Ecoli	Ecoli	2	1
168	Ecoli	Ecoli	2	1
169	Ecoli	Ecoli	4	1
170	Ecoli	Ecoli	4	1
171	Ecoli	Ecoli	4	1
172	Ecoli	Ecoli	5	1
173	Ecoli	Ecoli	6	1
174	Ecoli	Ecoli	6	1
175	Ecoli	Ecoli	8	1
176	Ecoli	Ecoli	9	1
177	Ecoli	Ecoli	21	0
178	Ecoli	Ecoli	21	0
179	Ecoli	Ecoli	21	0
180	Ecoli	Ecoli	21	0
181	Ecoli	Ecoli	21	0
182	Ecoli	Ecoli	21	0
183	Ecoli	Ecoli	21	0
184	Ecoli	Ecoli	21	0
185	Ecoli	Ecoli	21	0
186	Ecoli	Ecoli	21	0
187	Ecoli	Ecoli	21	0
188	Ecoli	Mluteus	1	1
189	Ecoli	Mluteus	3	1
190	Ecoli	Mluteus	3	1
191	Ecoli	Mluteus	4	1
192	Ecoli	Mluteus	5	1
193	Ecoli	Mluteus	5	1
194	Ecoli	Mluteus	5	1
195	Ecoli	Mluteus	6	1
196	Ecoli	Mluteus	7	1
197	Ecoli	Mluteus	8	1
198	Ecoli	Mluteus	8	1
199	Ecoli	Mluteus	9	1
200	Ecoli	Mluteus	21	0
201	Ecoli	Mluteus	21	0
202	Ecoli	Mluteus	21	0
203	Ecoli	Mluteus	21	0
204	Ecoli	Mluteus	21	0
205	Ecoli	Mluteus	21	0
206	Ecoli	Mluteus	21	0
207	Ecoli	Mluteus	21	0
208	Ecoli	Mluteus	21	0
209	Ecoli	Mluteus	21	0
210	Ecoli	Mluteus	21	0
211	Ecoli	Mluteus	21	0
