# Supplementary material for: Gut bacteria induce heterologous immune priming in Rhodnius prolixus encompassing both humoral and cellular immune responses
Source: PLoS Pathog. 2025 Dec 1;21(12):e1012947. doi: 10.1371/journal.ppat.1012947 (PMC12704851; doi:10.1371/journal.ppat.1012947)
Supplement: S1 Data — (ZIP) [file ppat.1012947.s007.zip › datafiles_scripts/antibiotic cleared bugs.csv]

bug	day	status
gntRr	21	0
gntRr	21	0
gntRr	21	0
gntRr	21	0
gntRr	21	0
gntRr	21	0
gntRr	21	0
gntRr	21	0
gntRr	13	1
gntRr	11	1
gntRr	21	0
gntRr	21	0
gntRr	21	0
gntRr	14	1
gntRr	21	0
gntRr	21	0
gntRr	21	0
gntRr	21	0
gntRr	21	0
gntRr	21	0
gntRr	11	1
fedanti	21	0
fedanti	21	0
fedanti	14	1
fedanti	15	1
fedanti	11	1
fedanti	21	0
fedanti	4	1
fedanti	14	1
fedanti	9	1
fedanti	12	1
fedanti	21	0
fedanti	11	0
fedanti	21	0
fedanti	16	1
fedanti	7	1
fedanti	5	1
fedanti	16	1
fedanti	12	1
fedanti	11	1
fedanti	8	1
fedanti	21	0
fedanti	15	1
fedanti	21	0
