# Supplementary material for: Gut bacteria induce heterologous immune priming in Rhodnius prolixus encompassing both humoral and cellular immune responses
Source: PLoS Pathog. 2025 Dec 1;21(12):e1012947. doi: 10.1371/journal.ppat.1012947 (PMC12704851; doi:10.1371/journal.ppat.1012947)
Supplement: S1 Data — (ZIP) [file ppat.1012947.s007.zip › datafiles_scripts/Ecoli_Axn_dose_response1_9d.csv]

Rep	Symbiont	Challenge	Dose_cfu	Death_day	Status
2	Rr	Control	0	19	1
3	Rr	Control	0	19	1
4	Rr	Control	0	19	0
5	Rr	Control	0	19	0
6	Rr	Control	0	19	0
7	Rr	Control	0	19	0
8	Rr	Control	0	19	0
9	Rr	Control	0	19	0
10	Rr	Control	0	19	0
11	Rr	Control	0	19	0
12	Rr	Control	0	19	0
1	Rr	E. coli	10000	13	1
2	Rr	E. coli	10000	15	1
3	Rr	E. coli	10000	15	1
4	Rr	E. coli	10000	19	0
5	Rr	E. coli	10000	19	0
6	Rr	E. coli	10000	19	0
7	Rr	E. coli	10000	19	0
8	Rr	E. coli	10000	19	0
9	Rr	E. coli	10000	19	0
10	Rr	E. coli	10000	19	0
11	Rr	E. coli	10000	19	0
12	Rr	E. coli	10000	19	0
1	Rr	E. coli	100	17	1
2	Rr	E. coli	100	19	0
3	Rr	E. coli	100	19	0
4	Rr	E. coli	100	19	0
5	Rr	E. coli	100	19	0
6	Rr	E. coli	100	19	0
7	Rr	E. coli	100	19	0
8	Rr	E. coli	100	19	0
9	Rr	E. coli	100	19	0
10	Rr	E. coli	100	19	0
11	Rr	E. coli	100	19	0
12	Rr	E. coli	100	19	0
1	Rr	M. luteus	10000	19	1
2	Rr	M. luteus	10000	19	0
3	Rr	M. luteus	10000	19	0
4	Rr	M. luteus	10000	19	0
5	Rr	M. luteus	10000	19	0
6	Rr	M. luteus	10000	19	0
7	Rr	M. luteus	10000	19	0
8	Rr	M. luteus	10000	19	0
9	Rr	M. luteus	10000	19	0
10	Rr	M. luteus	10000	19	0
11	Rr	M. luteus	10000	19	0
12	Rr	M. luteus	10000	19	0
1	Rr	M. luteus	100	12	1
2	Rr	M. luteus	100	15	1
3	Rr	M. luteus	100	19	0
4	Rr	M. luteus	100	19	0
5	Rr	M. luteus	100	19	0
6	Rr	M. luteus	100	19	0
7	Rr	M. luteus	100	19	0
8	Rr	M. luteus	100	19	0
9	Rr	M. luteus	100	19	0
10	Rr	M. luteus	100	19	0
11	Rr	M. luteus	100	19	0
12	Rr	M. luteus	100	19	0
1	Axenic	Control	0	19	0
2	Axenic	Control	0	19	0
3	Axenic	Control	0	19	0
4	Axenic	Control	0	19	0
5	Axenic	Control	0	19	0
6	Axenic	Control	0	19	0
7	Axenic	Control	0	19	0
8	Axenic	Control	0	19	0
9	Axenic	Control	0	19	0
10	Axenic	Control	0	19	0
11	Axenic	Control	0	19	0
12	Axenic	Control	0	19	0
1	Axenic	E. coli	10000	19	0
2	Axenic	E. coli	10000	19	0
3	Axenic	E. coli	10000	19	0
4	Axenic	E. coli	10000	19	0
5	Axenic	E. coli	10000	19	0
6	Axenic	E. coli	10000	19	0
7	Axenic	E. coli	10000	19	0
8	Axenic	E. coli	10000	19	0
9	Axenic	E. coli	10000	19	0
10	Axenic	E. coli	10000	19	0
11	Axenic	E. coli	10000	19	0
12	Axenic	E. coli	10000	19	0
13	Axenic	E. coli	10000	19	0
14	Axenic	E. coli	10000	19	0
15	Axenic	E. coli	10000	19	0
16	Axenic	E. coli	10000	19	0
17	Axenic	E. coli	10000	19	0
18	Axenic	E. coli	10000	19	0
1	Axenic	E. coli	100	14	1
2	Axenic	E. coli	100	19	1
3	Axenic	E. coli	100	19	0
4	Axenic	E. coli	100	19	0
5	Axenic	E. coli	100	19	0
6	Axenic	E. coli	100	19	0
7	Axenic	E. coli	100	19	0
8	Axenic	E. coli	100	19	0
9	Axenic	E. coli	100	19	0
10	Axenic	E. coli	100	19	0
11	Axenic	E. coli	100	19	0
12	Axenic	E. coli	100	19	0
13	Axenic	E. coli	100	19	0
14	Axenic	E. coli	100	19	0
15	Axenic	E. coli	100	19	0
16	Axenic	E. coli	100	19	0
17	Axenic	E. coli	100	19	0
18	Axenic	E. coli	100	19	0
18	Axenic	E. coli	100	19	0
