# Supplementary material for: Gut bacteria induce heterologous immune priming in Rhodnius prolixus encompassing both humoral and cellular immune responses
Source: PLoS Pathog. 2025 Dec 1;21(12):e1012947. doi: 10.1371/journal.ppat.1012947 (PMC12704851; doi:10.1371/journal.ppat.1012947)
Supplement: S1 Data — (ZIP) [file ppat.1012947.s007.zip › datafiles_scripts/bacterial clearing.csv]

sample	dpi	CFU	bacteria
axenic	1	400000	Ecoli
axenic	1	800000	Ecoli
axenic	1	200000	Ecoli
axenic	1	600000	Ecoli
axenic	1	800000	Ecoli
axenic	1	400000	Ecoli
axenic	1	800000	Ecoli
axenic	1	600000	Ecoli
gntRr	1	2000	Ecoli
gntRr	1	3000	Ecoli
gntRr	1	1	Ecoli
gntRr	1	400	Ecoli
gntRr	1	4000	Ecoli
gntRr	1	2000	Ecoli
gntRr	1	1	Ecoli
gntRr	1	600	Ecoli
gntEc	1	8000	Ecoli
gntEc	1	10000	Ecoli
gntEc	1	70000	Ecoli
gntEc	1	8000	Ecoli
gntEc	1	7000	Ecoli
gntEc	1	6000	Ecoli
axenic	5	8000000	Ecoli
axenic	5	4000000	Ecoli
axenic	5	700000	Ecoli
axenic	5	7000000	Ecoli
axenic	5	6000000	Ecoli
axenic	5	900000	Ecoli
gntRr	5	100	Ecoli
gntRr	5	1	Ecoli
gntRr	5	300	Ecoli
gntRr	5	200	Ecoli
gntRr	5	1	Ecoli
gntRr	5	500	Ecoli
gntEc	5	50000	Ecoli
gntEc	5	6000	Ecoli
gntEc	5	7000	Ecoli
gntEc	5	8000	Ecoli
