# Supplementary material for: Gut bacteria induce heterologous immune priming in Rhodnius prolixus encompassing both humoral and cellular immune responses
Source: PLoS Pathog. 2025 Dec 1;21(12):e1012947. doi: 10.1371/journal.ppat.1012947 (PMC12704851; doi:10.1371/journal.ppat.1012947)
Supplement: S1 Data — (ZIP) [file ppat.1012947.s007.zip › datafiles_scripts/dsRNA survival.csv]

bug	day	status
dsRelish	21	0
dsRelish	21	0
dsRelish	3	1
dsRelish	3	1
dsRelish	4	1
dsRelish	21	0
dsRelish	3	1
dsRelish	3	1
dsRelish	1	1
dsRelish	1	1
dsRelish	2	1
dsRelish	2	1
dsRelish	4	1
dsRelish	2	1
dsRelish	21	0
dsRelish	21	0
dsRelish	4	1
dsRelish	3	1
dsRelish	1	1
dsRelish	4	1
egfp	21	0
egfp	21	0
egfp	2	1
egfp	21	0
egfp	21	0
egfp	21	0
egfp	21	0
egfp	21	0
egfp	21	0
egfp	21	0
egfp	21	0
egfp	1	1
egfp	21	0
egfp	2	1
egfp	21	0
egfp	21	0
egfp	21	0
egfp	21	0
egfp	21	0
egfp	21	0
dsDorsal	21	0
dsDorsal	2	1
dsDorsal	3	1
dsDorsal	4	1
dsDorsal	4	1
dsDorsal	3	1
dsDorsal	21	0
dsDorsal	21	0
dsDorsal	21	0
dsDorsal	1	1
dsDorsal	2	1
dsDorsal	3	1
dsDorsal	4	1
dsDorsal	21	0
dsDorsal	4	1
dsDorsal	3	1
dsDorsal	3	1
dsDorsal	3	1
dsDorsal	21	0
dsDorsal	2	1
dsDorsal	2	1
dsDorsal	4	1
dsDorsal	21	0
dsDorsal	21	0
