# Supplementary material for: Gut bacteria induce heterologous immune priming in Rhodnius prolixus encompassing both humoral and cellular immune responses
Source: PLoS Pathog. 2025 Dec 1;21(12):e1012947. doi: 10.1371/journal.ppat.1012947 (PMC12704851; doi:10.1371/journal.ppat.1012947)
Supplement: S1 Data — (ZIP) [file ppat.1012947.s007.zip › datafiles_scripts/beads.csv]

bug	day	status
bead	21	0
bead	21	0
bead	3	1
bead	3	1
bead	4	1
bead	21	0
bead	3	1
bead	3	1
bead	1	1
bead	1	1
bead	2	1
bead	2	1
bead	4	1
bead	2	1
bead	21	0
bead	21	0
bead	4	1
bead	3	1
bead	1	1
bead	4	1
bead	4	1
bead	3	1
control	21	0
control	21	0
control	2	1
control	21	0
control	21	0
control	21	0
control	21	0
control	21	0
control	21	0
control	21	0
control	21	0
control	1	1
control	21	0
control	2	1
control	21	0
control	21	0
control	21	0
control	21	0
control	21	0
control	21	0
control	21	0
