# Supplementary material for: Gut bacteria induce heterologous immune priming in Rhodnius prolixus encompassing both humoral and cellular immune responses
Source: PLoS Pathog. 2025 Dec 1;21(12):e1012947. doi: 10.1371/journal.ppat.1012947 (PMC12704851; doi:10.1371/journal.ppat.1012947)
Supplement: S1 Data — (ZIP) [file ppat.1012947.s007.zip › datafiles_scripts/zone of inhibition.csv]

bug	treatment	radius	mm
gntrr	mL	68	6.8
gntrr	mL	70	7
gntrr	mL	76	7.6
gntrr	mL	60	6
gntrr	mL	60	6
gntrr	mL	70	7
gntrr	mL	73	7.3
gntrr	mL	65	6.5
axn	mL	50	5
axn	mL	52	5.2
axn	mL	52	5.2
axn	mL	60	6
axn	mL	49	4.9
axn	mL	42	4.2
axn	mL	48	4.8
axn	mL	48	4.8
axn	mL	50	5
gntrr	ec	73	7.3
gntrr	ec	72	7.2
gntrr	ec	84	8.4
gntrr	ec	66	6.6
gntrr	ec	64	6.4
gntrr	ec	66	6.6
gntrr	ec	80	8
gntrr	ec	71	7.1
gntrr	ec	75	7.5
gntrr	ec	82	8.2
gntrr	ec	77	7.7
gntrr	ec	75	7.5
gntrr	ec	80	8
gntrr	ec	63	6.3
axn	ec	56	5.6
axn	ec	56	5.6
axn	ec	52	5.2
axn	ec	52	5.2
axn	ec	55	5.5
axn	ec	48	4.8
axn	ec	62	6.2
axn	ec	63	6.3
axn	ec	47	4.7
axn	ec	43	4.3
axn	ec	52	5.2
axn	ec	64	6.4
axn	ec	57	5.7
axn	ec	52	5.2
axn	ec	56	5.6
gntec	ec	70	7
gntec	ec	62	6.2
gntec	ec	69	6.9
gntec	ec	90	9
gntec	ec	70	7
gntec	ec	71	7.1
gntec	ec	70	7
gntec	ec	82	8.2
gntec	ec	56	5.6
gntec	ec	57	5.7
gntec	mL	34	3.4
gntec	mL	56	5.6
gntec	mL	50	5
gntec	mL	60	6
gntec	mL	60	6
gntec	mL	51	5.1
gntec	mL	44	4.4
gntec	mL	42	4.2
gntec	mL	65	6.5
